# Supplementary material for: Type 2 diabetes and cancer: A retrospective longitudinal comparative cohort study of disease sequence and comorbidity profiles
Source: PLoS One. 2026 Jun 10;21(6):e0350276. doi: 10.1371/journal.pone.0350276 (PMC13252760; doi:10.1371/journal.pone.0350276)
Supplement: S2 Table — Types of cancer among patients diagnosed with both T2DM and cancer, categorized by gender and order of diagnosis (females: n = 122 and males: n = 91). (XLSX) [file pone.0350276.s002.xlsx]

## Sheet: Final data 31.08.2025
Group	AGE	Gender	BMi	SBP	DBP	Smoking	Alcohol	Obisity	T1DM	T2DM	HHS	Hypoglycemia	DKA	CVD	MI	Microvascular	neuropathy	CKD	nephropathy	Palmonary.disease	CLD	Cardiovascular	GI	CNS	foot.ulcer	Retinopathy	Fasting.glucose	BG	HBA1C	cholesterol	HDL	LDL	Triglycerides	cancer	time	cencor
0	86	0	#NULL!	185	90	#NULL!	#NULL!	#NULL!	0	1	0	0	0	0	0	0	0	#NULL!	0	#NULL!	#NULL!	#NULL!	#NULL!	#NULL!	0	0	7.1	9	5.2	5.8	1.41	4	1.1	0	48	0
0	87	0	#NULL!	90	55	0	0	#NULL!	0	1	0	1	0	0	0	0	0	#NULL!	0	0	#NULL!	#NULL!	#NULL!	#NULL!	0	0	6.4	5.3	6.7	3.6	0.52	2.2	1.8	4	18	0
0	35	0	#NULL!	90	44	0	0	1	0	1	0	0	0	0	0	0	0	0	0	0	0	0	0	0	0	0	9.3	9.4	#NULL!	#NULL!	#NULL!	#NULL!	#NULL!	4	2	1
1	63	0	#NULL!	143	67	#NULL!	#NULL!	1	0	1	0	1	0	0	0	0	0	#NULL!	0	#NULL!	#NULL!	1	#NULL!	#NULL!	0	1	18.9	11.5	11.6	5.1	1.57	2.9	1.4	0	96	0
1	73	0	#NULL!	150	75	#NULL!	#NULL!	0	0	1	0	0	0	0	0	1	0	1	0	#NULL!	#NULL!	1	#NULL!	#NULL!	0	0	8.4	11.4	8.5	4.6	0.86	2.7	2.3	0	23	0
1	63	0	13.1	110	60	0	0	0	0	1	0	1	0	0	0	1	1	0	0	1	0	1	1	1	0	0	10.2	5.1	7.3	1.8	0.3	1.3	0.5	5	96	1
1	63	0	13.1	110	60	0	0	0	0	1	0	0	0	0	0	1	1	0	0	1	0	1	1	1	0	0	#NULL!	5.1	7.3	1.8	0.3	1.3	0.5	5	96	1
0	58	0	14.4	115	76	0	0	0	0	1	0	0	0	0	0	0	0	0	0	0	0	0	0	1	0	0	#NULL!	6.9	#NULL!	#NULL!	#NULL!	#NULL!	#NULL!	8	20	1
0	58	0	14.5	49	29	0	0	0	0	1	0	0	0	0	0	0	0	0	0	0	0	1	1	1	0	0	10.8	3.3	#NULL!	#NULL!	#NULL!	#NULL!	#NULL!	8	20	1
0	42	0	16.2	92	63	0	0	0	0	1	0	1	0	0	0	1	0	1	0	0	0	0	0	0	0	0	8.1	6	4.5	#NULL!	#NULL!	#NULL!	#NULL!	4	10	1
1	76	0	19.6	140	71	0	0	0	0	1	#NULL!	#NULL!	0	0	0	1	1	0	0	0	0	1	0	0	#NULL!	0	#NULL!	8.4	5.8	#NULL!	#NULL!	#NULL!	#NULL!	0	78	0
0	49	0	19.98	120	68	#NULL!	#NULL!	0	0	1	0	1	0	0	0	0	0	#NULL!	0	#NULL!	#NULL!	#NULL!	#NULL!	#NULL!	0	0	10.4	11.2	5.8	#NULL!	#NULL!	#NULL!	#NULL!	0	23	1
0	34	0	20.2	98	54	0	0	0	0	1	0	0	0	0	0	0	0	0	0	0	0	0	1	0	0	0	9.8	9.4	5.7	#NULL!	#NULL!	#NULL!	#NULL!	4	27	1
0	54	0	20.38	116	74	#NULL!	#NULL!	0	0	1	0	1	0	0	0	0	0	#NULL!	0	#NULL!	#NULL!	#NULL!	#NULL!	#NULL!	0	0	10.3	5.8	#NULL!	#NULL!	#NULL!	#NULL!	#NULL!	0	48	1
0	61	0	21	154	84	0	0	0	0	1	0	0	0	0	0	0	0	0	0	0	0	0	0	0	0	0	#NULL!	8.2	6.1	#NULL!	#NULL!	#NULL!	#NULL!	0	36	0
0	53	0	21.1	116	72	0	0	0	0	1	0	0	0	0	0	0	0	0	0	1	0	0	0	0	0	0	#NULL!	8.6	5.5	#NULL!	#NULL!	#NULL!	#NULL!	0	24	1
0	61	0	21.3	144	51	0	0	0	0	1	0	0	0	0	0	0	0	0	0	0	0	0	0	0	0	0	#NULL!	6.3	6.1	#NULL!	#NULL!	#NULL!	#NULL!	0	36	0
1	81	0	21.33	146	81	#NULL!	#NULL!	0	0	1	0	0	0	0	0	0	0	#NULL!	0	#NULL!	#NULL!	1	#NULL!	#NULL!	0	0	9.7	10.2	7.1	4.2	0.79	2.1	2.9	0	104	0
1	56	0	21.8	107	75	0	0	0	0	1	#NULL!	#NULL!	#NULL!	#NULL!	#NULL!	1	#NULL!	0	#NULL!	0	1	1	0	0	#NULL!	#NULL!	#NULL!	7.8	6	6.1	1.75	3.9	1	16	#NULL!	#NULL!
0	67	0	22	105	53	0	0	0	0	1	0	0	0	0	0	1	0	1	0	0	0	0	0	0	0	0	#NULL!	11.1	#NULL!	#NULL!	#NULL!	#NULL!	#NULL!	4	30	1
0	49	0	22.1	132	74	#NULL!	#NULL!	0	0	1	0	1	0	0	0	0	0	#NULL!	0	#NULL!	#NULL!	#NULL!	#NULL!	#NULL!	0	0	10.2	15	7.3	#NULL!	#NULL!	#NULL!	#NULL!	4	8	1
1	61	0	22.76	76	33	#NULL!	#NULL!	0	0	1	0	0	0	0	0	0	0	#NULL!	0	#NULL!	#NULL!	#NULL!	#NULL!	#NULL!	0	0	10.1	12.2	5.7	6	1.65	3.7	1.5	0	12	1
1	47	0	22.94	144	82	#NULL!	#NULL!	0	0	1	0	0	0	0	0	0	0	#NULL!	0	#NULL!	#NULL!	1	#NULL!	#NULL!	0	0	15.9	15.3	#NULL!	#NULL!	#NULL!	#NULL!	#NULL!	0	15	0
1	84	0	22.96	174	90	#NULL!	#NULL!	0	0	1	0	1	0	0	1	0	0	#NULL!	0	#NULL!	#NULL!	1	#NULL!	#NULL!	0	0	8.2	11.7	6	5.2	0.94	3.8	1.1	16	7	1
1	81	0	23.83	151	61	#NULL!	#NULL!	0	0	1	0	0	0	0	0	0	0	#NULL!	0	#NULL!	#NULL!	1	#NULL!	#NULL!	0	0	13.2	11.9	8.9	4	1.41	2	1.4	4	#NULL!	#NULL!
0	38	0	23.88	133	79	#NULL!	#NULL!	0	0	1	0	0	0	0	0	0	0	#NULL!	0	#NULL!	#NULL!	#NULL!	#NULL!	#NULL!	0	0	7	5.4	5.5	3.8	1.01	2.3	1.1	0	45	1
0	60	0	23.92	150	78	#NULL!	#NULL!	0	0	1	0	0	0	0	1	1	1	#NULL!	0	#NULL!	#NULL!	1	#NULL!	#NULL!	0	0	10.7	11	6.1	#NULL!	#NULL!	#NULL!	#NULL!	16	60	1
1	67	0	24	124	68	0	0	0	0	1	#NULL!	#NULL!	#NULL!	0	0	0	0	0	0	0	0	1	0	0	0	0	7.4	4.8	6.7	4.7	1.19	2.8	1.7	0	#NULL!	#NULL!
1	51	0	24.09	117	65	#NULL!	#NULL!	0	0	1	0	0	0	0	0	0	0	#NULL!	0	#NULL!	#NULL!	#NULL!	#NULL!	#NULL!	0	0	14	16.7	11.2	5.8	0.94	4.2	1.4	0	89	0
1	55	0	24.1	101	55	0	0	0	0	1	0	1	0	0	1	1	0	0	0	0	0	0	0	0	1	0	#NULL!	2.5	7	4.9	1.38	3.1	0.9	28	17	1
0	69	0	24.2	150	82	#NULL!	#NULL!	0	0	1	0	0	0	0	0	0	0	#NULL!	0	#NULL!	#NULL!	1	#NULL!	#NULL!	0	0	11.9	19.8	11.3	4.3	1.22	2.7	0.8	0	115	1
0	54	0	24.38	141	79	#NULL!	#NULL!	0	0	1	0	1	0	0	0	0	0	#NULL!	0	#NULL!	#NULL!	1	#NULL!	#NULL!	0	0	14.2	16.7	8	3.9	1.22	2	1.5	0	198	1
1	76	0	24.44	151	77	#NULL!	#NULL!	0	0	1	0	0	0	0	0	0	0	#NULL!	0	#NULL!	1	1	1	1	0	0	8.7	12.6	7.2	5	1.4	3.1	1.1	0	91	1
0	45	0	24.9	104	56	0	0	0	0	1	0	0	0	0	0	0	0	0	0	0	0	0	0	0	0	0	5.3	9	5	4.2	1.22	2.5	0.9	14	27	1
0	43	0	24.9	138	74	0	0	0	0	1	0	0	0	0	0	0	0	0	0	0	0	1	0	0	0	0	#NULL!	6.3	6	#NULL!	#NULL!	#NULL!	#NULL!	0	34	0
1	34	0	25	150	88	0	0	0	0	1	0	0	0	0	0	0	0	0	0	0	0	0	0	0	0	0	#NULL!	7.6	6	#NULL!	#NULL!	#NULL!	#NULL!	0	34	0
1	71	0	25.17	150	69	#NULL!	#NULL!	1	0	1	0	1	0	0	0	0	0	#NULL!	0	#NULL!	#NULL!	1	#NULL!	#NULL!	0	0	11.6	20.1	8.5	4.9	1.54	2	3	0	74	0
0	78	0	25.39	159	82	#NULL!	#NULL!	0	0	1	0	0	0	0	0	0	0	#NULL!	0	#NULL!	#NULL!	1	#NULL!	1	0	0	7.8	13	7.6	8.5	0.96	6	3.6	15	156	0
1	72	0	25.47	154	71	#NULL!	#NULL!	0	0	1	0	1	0	0	0	0	0	#NULL!	0	#NULL!	#NULL!	1	#NULL!	#NULL!	0	0	5	11.7	5.8	4.5	1.63	2.6	0.5	16	46	1
0	49	0	26.67	120	70	#NULL!	#NULL!	0	0	1	0	1	0	0	0	0	0	#NULL!	0	#NULL!	#NULL!	#NULL!	#NULL!	#NULL!	0	0	11.2	8.9	8.3	4.8	1.24	3.2	0.8	11	106	1
1	69	0	26.7	118	74	0	0	1	0	1	0	1	0	0	0	1	1	1	1	1	0	1	1	0	0	0	#NULL!	17.1	9.6	5.6	0.9	2.7	4.4	16	74	0
1	64	0	26.89	143	74	#NULL!	#NULL!	0	0	1	0	0	0	0	0	0	0	#NULL!	0	#NULL!	#NULL!	#NULL!	#NULL!	#NULL!	0	0	14.4	12.1	6.2	#NULL!	#NULL!	#NULL!	#NULL!	0	19	1
0	70	0	26.9	124	61	0	0	1	0	1	0	0	0	0	0	0	0	0	0	0	0	0	0	0	0	0	#NULL!	9.3	6.4	5.8	0.8	3	5.8	0	26	0
1	70	0	27	176	80	0	0	1	0	1	0	0	0	0	0	0	0	0	0	0	0	1	0	0	0	0	#NULL!	14.3	6.4	5.8	0.8	3	4.5	0	26	0
1	69	0	27	136	97	0	0	0	0	1	0	0	0	0	0	0	0	0	0	1	0	0	0	0	0	0	12.6	17	7.4	5.4	0.9	2.7	4.4	16	74	0
1	67	0	27.19	173	63	#NULL!	#NULL!	0	0	1	0	0	0	0	1	0	0	#NULL!	0	#NULL!	#NULL!	1	#NULL!	1	0	0	16.6	18.5	12.4	6.5	1.11	4.4	2.3	0	44	0
1	59	0	27.29	154	89	#NULL!	#NULL!	0	0	1	0	0	0	0	0	0	0	#NULL!	0	#NULL!	1	1	#NULL!	#NULL!	0	0	15	19.8	12.3	5.4	1.71	3.3	1	0	59	1
1	73	0	27.99	150	77	#NULL!	#NULL!	0	0	1	0	0	0	0	0	0	0	#NULL!	0	#NULL!	#NULL!	1	#NULL!	#NULL!	0	0	10.9	20.4	11.1	5.4	0.71	3	3.8	0	59	1
0	54	0	28	118	84	0	0	1	0	1	0	0	0	0	0	0	0	0	0	0	0	0	0	0	0	0	#NULL!	6.7	#NULL!	4.9	1.2	3	1.7	0	3	1
1	54	0	28	70	50	0	0	0	0	1	0	0	0	0	0	1	0	1	0	0	0	0	0	0	0	0	8.7	8.4	#NULL!	#NULL!	#NULL!	#NULL!	#NULL!	0	#NULL!	#NULL!
1	83	0	28.1	138	60	0	0	1	0	1	0	1	0	0	0	1	0	1	0	0	0	1	0	1	0	0	4.1	17.3	11.4	#NULL!	#NULL!	#NULL!	#NULL!	16	27	0
0	48	0	28.2	127	77	0	0	0	0	1	0	0	0	0	0	0	0	0	0	0	0	0	0	0	0	0	7	5.4	#NULL!	#NULL!	#NULL!	#NULL!	#NULL!	16	19	0
0	44	0	28.36	130	79	#NULL!	#NULL!	0	0	1	0	0	0	0	0	0	0	#NULL!	0	#NULL!	#NULL!	1	#NULL!	#NULL!	0	0	10	8.1	6	6.1	1.75	3.8	1.3	0	144	0
0	50	0	28.44	125	85	#NULL!	#NULL!	0	0	1	0	0	0	0	0	0	0	#NULL!	0	#NULL!	#NULL!	#NULL!	#NULL!	#NULL!	0	0	10.5	10	#NULL!	#NULL!	#NULL!	#NULL!	#NULL!	0	96	0
1	76	0	28.48	157	72	#NULL!	#NULL!	0	0	1	0	0	0	0	0	0	0	#NULL!	0	#NULL!	#NULL!	1	#NULL!	#NULL!	0	0	15.7	16	8.7	3	1.33	1.3	0.9	0	93	0
1	65	0	28.5	143	66	0	0	1	0	1	0	0	0	0	0	0	0	0	0	0	0	1	0	0	0	0	7.4	9.3	#NULL!	#NULL!	#NULL!	#NULL!	#NULL!	0	32	0
0	53	0	29.09	149	100	#NULL!	#NULL!	0	0	1	0	1	0	0	0	0	0	#NULL!	0	#NULL!	#NULL!	1	#NULL!	#NULL!	0	0	15	8.9	5	5.8	1.11	3.2	3.3	16	17	1
1	74	0	29.26	180	96	#NULL!	#NULL!	0	0	1	0	1	0	0	1	0	0	#NULL!	0	#NULL!	1	1	#NULL!	#NULL!	0	0	10.1	14	9.2	3.4	0.86	2	1.3	0	24	0
1	86	0	29.54	143	70	#NULL!	#NULL!	0	0	1	0	0	0	0	1	0	0	#NULL!	0	0	#NULL!	1	#NULL!	#NULL!	0	0	13.3	20.4	9.5	#NULL!	#NULL!	#NULL!	#NULL!	16	18	0
0	81	0	29.59	168	81	#NULL!	#NULL!	0	0	1	0	0	0	0	0	1	0	1	0	#NULL!	#NULL!	1	#NULL!	#NULL!	0	0	7.8	10.7	6.6	7.8	#NULL!	#NULL!	#NULL!	9	72	0
0	61	0	29.6	111	55	0	0	1	0	1	0	0	0	0	0	0	0	0	0	0	0	1	1	0	0	0	#NULL!	8.2	5.7	#NULL!	#NULL!	#NULL!	#NULL!	0	38	0
0	71	0	29.84	146	88	#NULL!	#NULL!	0	0	1	0	0	0	0	0	1	0	1	0	#NULL!	#NULL!	1	#NULL!	#NULL!	0	0	7.8	12	7	5.8	1.83	3.6	0.9	0	78	0
1	39	0	29.88	116	67	#NULL!	#NULL!	#NULL!	0	1	0	1	0	0	0	0	0	#NULL!	0	#NULL!	#NULL!	#NULL!	#NULL!	#NULL!	0	0	12.8	7.3	10.7	4.3	1.1	2.7	1.1	0	144	0
1	62	0	29.9	162	74	#NULL!	#NULL!	0	0	1	0	0	0	0	0	1	1	1	0	#NULL!	#NULL!	1	#NULL!	#NULL!	0	1	15.6	17.2	9.6	4.2	1.16	2.2	1.7	0	84	0
0	61	0	30	170	79	0	0	1	0	1	0	0	0	0	0	0	0	0	0	0	0	0	0	0	0	0	#NULL!	9.4	5.7	#NULL!	#NULL!	#NULL!	#NULL!	0	45	0
1	43	0	30	105	56	0	0	1	0	1	0	0	0	0	0	0	0	0	0	0	0	0	0	0	0	0	5.2	6.1	5.7	#NULL!	#NULL!	#NULL!	#NULL!	0	57	0
1	60	0	30.49	148	68	#NULL!	#NULL!	1	0	1	0	0	0	0	1	0	0	#NULL!	0	#NULL!	#NULL!	1	#NULL!	#NULL!	0	0	8	12.7	8	#NULL!	#NULL!	#NULL!	#NULL!	0	49	0
0	43	0	30.7	123	70	0	0	1	0	1	0	0	0	0	0	0	0	0	0	0	0	0	1	0	0	0	8.8	9.5	5.7	#NULL!	#NULL!	#NULL!	#NULL!	0	57	0
1	67	0	30.8	69	43	0	0	1	0	1	0	0	0	0	0	0	0	0	0	0	0	1	0	0	0	0	15.4	6.7	7.2	3.1	0.6	1.7	1.8	0	9	1
0	51	0	31.16	127	80	#NULL!	#NULL!	1	0	1	0	0	0	0	0	0	0	#NULL!	0	#NULL!	#NULL!	#NULL!	#NULL!	#NULL!	0	0	11.2	8.9	14.8	#NULL!	#NULL!	#NULL!	#NULL!	0	60	0
0	61	0	31.18	146	76	#NULL!	#NULL!	1	0	1	0	0	0	0	0	1	0	1	0	1	#NULL!	#NULL!	#NULL!	#NULL!	0	0	10.8	12.9	5.5	#NULL!	#NULL!	#NULL!	#NULL!	16	38	0
0	66	0	31.24	156	61	#NULL!	#NULL!	1	0	1	0	0	0	0	0	0	0	#NULL!	0	1	#NULL!	#NULL!	1	#NULL!	0	0	7.3	8.2	6	7.3	1.05	5.2	2.1	0	108	0
0	62	0	31.4	185	115	0	0	1	0	1	0	0	0	0	0	0	0	0	0	0	0	1	0	0	0	0	#NULL!	9	4.9	5.3	1.62	3	1.6	16	30	0
1	40	0	32	126	73	0	0	1	0	1	0	0	0	0	0	0	0	0	0	0	0	0	0	0	0	0	11	10.1	5.2	5.3	1.02	3.6	1.6	0	76	0
1	56	0	32	146	93	1	0	1	0	1	0	0	0	0	0	0	0	0	0	0	0	0	0	0	0	0	5	8.5	#NULL!	#NULL!	#NULL!	#NULL!	#NULL!	16	#NULL!	#NULL!
1	67	0	32.16	146	72	#NULL!	#NULL!	1	0	1	0	0	0	0	0	0	0	#NULL!	0	#NULL!	#NULL!	1	#NULL!	#NULL!	0	1	7.9	9.5	6.8	4.9	1.37	2.9	1.3	0	89	1
1	62	0	32.27	170	80	#NULL!	#NULL!	1	0	1	0	0	0	0	0	0	0	#NULL!	0	#NULL!	#NULL!	1	#NULL!	#NULL!	0	0	9.3	11.1	7.1	3.3	1.07	1.5	1.7	8	84	1
0	53	0	32.44	116	72	#NULL!	#NULL!	1	0	1	0	1	0	0	0	0	0	#NULL!	0	#NULL!	#NULL!	#NULL!	#NULL!	#NULL!	0	0	12.9	16.6	6.5	#NULL!	#NULL!	#NULL!	#NULL!	0	108	0
1	65	0	32.47	144	86	#NULL!	#NULL!	1	0	1	0	1	0	0	0	1	1	#NULL!	0	#NULL!	1	1	1	#NULL!	0	0	11.7	16	8.7	5.4	1.49	2.9	2.1	0	42	0
1	60	0	32.54	179	104	#NULL!	#NULL!	1	0	1	0	1	0	0	0	1	0	1	0	#NULL!	#NULL!	1	#NULL!	#NULL!	0	0	7.8	12.7	6.9	#NULL!	#NULL!	#NULL!	#NULL!	0	38	1
1	70	0	32.89	132	78	#NULL!	#NULL!	1	0	1	0	1	0	0	1	1	1	#NULL!	0	1	#NULL!	1	#NULL!	#NULL!	0	0	10.6	13.3	9.8	3.4	0.85	1.5	2.3	0	49	1
0	43	0	32.97	122	82	#NULL!	#NULL!	1	0	1	0	1	0	0	0	0	0	#NULL!	0	#NULL!	#NULL!	#NULL!	#NULL!	1	0	0	12.5	12.8	12	5.4	2.14	2.8	1.1	0	65	0
0	56	0	33	195	84	0	0	1	0	1	0	0	0	0	0	0	0	0	0	0	0	0	0	0	0	0	8.2	15.1	7.1	#NULL!	#NULL!	#NULL!	#NULL!	0	72	0
0	56	0	33.3	140	90	0	0	1	0	1	1	0	1	0	0	0	0	0	0	0	0	0	0	1	0	0	8.2	8.1	7.1	6	1.15	3.6	2.6	0	80	0
0	73	0	33.42	146	86	#NULL!	#NULL!	1	0	1	0	0	0	0	0	0	0	#NULL!	0	1	#NULL!	1	#NULL!	#NULL!	0	0	9.2	7.1	6.6	5.1	0.91	3.4	1.8	2	125	1
1	65	0	33.9	112	54	0	0	1	0	1	0	0	0	0	0	0	0	0	0	0	0	0	0	1	0	0	13.3	10.9	8.7	3.4	1.05	1.8	1.1	16	57	0
0	71	0	33.96	132	81	#NULL!	#NULL!	1	1	0	0	0	0	0	0	0	0	#NULL!	0	#NULL!	#NULL!	1	#NULL!	#NULL!	0	0	12.3	14.2	7.9	4.7	1.15	2.7	1.9	0	144	1
0	58	0	34.1	165	92	#NULL!	#NULL!	1	0	1	0	0	0	0	0	1	1	#NULL!	0	#NULL!	#NULL!	1	#NULL!	1	0	0	9.9	11.9	6.6	4.6	1.12	3.2	0.7	0	100	1
0	36	0	34.3	115	85	#NULL!	#NULL!	1	0	1	0	1	0	0	0	0	0	#NULL!	0	#NULL!	#NULL!	1	#NULL!	#NULL!	0	0	9.8	11	6.2	#NULL!	#NULL!	#NULL!	#NULL!	16	47	1
1	54	0	34.69	166	72	#NULL!	#NULL!	1	0	1	0	0	0	0	0	0	0	#NULL!	0	#NULL!	#NULL!	1	#NULL!	1	0	0	15.2	16.9	8.5	7.1	#NULL!	#NULL!	20	0	46	1
1	70	0	34.71	152	57	#NULL!	#NULL!	1	0	1	0	0	0	0	0	0	0	#NULL!	0	#NULL!	#NULL!	1	#NULL!	#NULL!	0	0	14.9	15.2	8.9	#NULL!	#NULL!	#NULL!	#NULL!	0	32	0
1	80	0	35	161	70	0	0	1	0	1	0	0	0	0	0	0	0	0	0	0	0	0	0	0	0	0	#NULL!	14.5	7.2	4.8	1.3	2.8	1.3	0	60	0
0	58	0	35.26	182	111	#NULL!	#NULL!	1	0	1	0	0	0	0	0	0	0	#NULL!	0	#NULL!	#NULL!	1	#NULL!	1	0	0	11.4	9.6	6.1	6.2	0.88	3.9	3.1	0	41	1
1	54	0	35.3	135	74	#NULL!	#NULL!	1	0	1	0	0	0	0	0	0	0	#NULL!	0	1	#NULL!	#NULL!	#NULL!	#NULL!	0	0	8.3	9.2	6.7	#NULL!	#NULL!	#NULL!	#NULL!	16	83	0
1	57	0	35.47	158	61	#NULL!	#NULL!	1	0	1	0	0	0	0	0	0	0	#NULL!	0	#NULL!	#NULL!	1	#NULL!	1	0	0	13.6	11.3	7.7	6	1.52	3.1	3.1	16	80	0
1	77	0	35.58	149	67	#NULL!	#NULL!	1	0	1	1	0	0	0	0	1	1	#NULL!	0	#NULL!	#NULL!	#NULL!	#NULL!	#NULL!	0	1	11.8	9.9	7.5	3.2	1.2	1.5	1.1	0	120	0
0	57	0	35.75	156	89	#NULL!	#NULL!	1	0	1	0	1	0	0	0	0	0	#NULL!	0	#NULL!	#NULL!	1	#NULL!	#NULL!	0	0	9.1	17.6	11.3	7.3	1.47	5.1	1.7	19	137	1
1	63	0	36.53	123	70	#NULL!	#NULL!	1	0	1	0	0	0	0	0	0	0	#NULL!	0	#NULL!	#NULL!	#NULL!	#NULL!	#NULL!	0	0	11.1	16.5	6.9	#NULL!	#NULL!	#NULL!	#NULL!	16	54	0
1	68	0	36.69	150	72	#NULL!	#NULL!	1	0	1	0	1	0	0	0	0	0	#NULL!	0	#NULL!	#NULL!	1	1	#NULL!	0	0	8.4	14.6	8.8	3.9	1.42	1.9	1.1	0	124	0
1	61	0	36.7	147	63	0	0	1	0	1	#NULL!	1	#NULL!	0	0	0	#NULL!	0	0	0	1	1	0	0	#NULL!	#NULL!	15.3	10.8	10.7	4	1.08	2.1	1.8	0	85	0
1	62	0	36.7	128	71	0	0	1	0	1	#NULL!	#NULL!	#NULL!	#NULL!	#NULL!	0	#NULL!	0	#NULL!	0	0	1	0	0	#NULL!	#NULL!	#NULL!	7.8	7.2	5.1	0.9	3.7	1.3	0	28	0
1	40	0	36.92	150	100	#NULL!	#NULL!	1	0	1	0	1	0	0	0	0	0	#NULL!	0	0	#NULL!	1	#NULL!	#NULL!	0	0	7.9	8.2	6.3	#NULL!	#NULL!	#NULL!	#NULL!	0	75	0
1	62	0	36.94	120	60	#NULL!	#NULL!	1	0	1	0	1	0	0	0	0	0	#NULL!	0	#NULL!	#NULL!	#NULL!	#NULL!	#NULL!	0	0	11.3	20.2	8.8	#NULL!	#NULL!	#NULL!	#NULL!	16	#NULL!	#NULL!
1	76	0	37.1	125	68	0	0	1	0	1	1	0	0	0	0	0	0	0	0	0	0	1	0	0	0	0	6.3	20	7.3	5	0.61	#NULL!	5.9	0	72	0
0	49	0	37.7	144	67	#NULL!	#NULL!	1	0	1	0	0	1	0	0	0	0	#NULL!	0	#NULL!	#NULL!	#NULL!	#NULL!	#NULL!	0	0	11.5	11.5	6.4	5.1	0.85	3.2	2.5	0	173	1
0	67	0	39.82	150	70	#NULL!	#NULL!	1	0	1	0	0	0	0	0	0	0	#NULL!	0	1	#NULL!	1	#NULL!	#NULL!	0	0	8.8	15.7	6.7	6.2	1.11	3.8	2.9	0	141	0
1	76	0	39.88	150	60	#NULL!	#NULL!	1	0	1	0	1	0	0	0	0	0	#NULL!	0	1	1	1	1	#NULL!	0	0	10	12	9.5	4.6	2.23	2	0.9	0	32	0
0	53	0	40.2	118	55	0	0	1	0	1	0	0	0	0	0	0	0	0	0	0	0	0	0	0	0	0	9.5	18	8.2	3.9	1.34	2.1	1.1	0	12	1
1	72	0	40.21	151	68	#NULL!	#NULL!	1	1	0	0	0	0	0	0	1	0	1	0	1	#NULL!	1	#NULL!	#NULL!	0	0	10.2	12.8	7.6	4.6	1.5	2.4	1.5	0	18	0
1	60	0	40.28	144	80	#NULL!	#NULL!	1	0	1	0	0	0	0	0	0	0	#NULL!	0	#NULL!	#NULL!	1	#NULL!	#NULL!	0	0	9.7	11.2	7.9	5.6	0.87	3.9	1.7	0	35	1
0	40	0	41.21	130	88	#NULL!	#NULL!	1	0	1	0	0	0	0	0	0	0	#NULL!	0	#NULL!	#NULL!	#NULL!	#NULL!	#NULL!	0	0	8.2	10	6.6	#NULL!	#NULL!	#NULL!	#NULL!	0	69	0
1	66	0	41.3	112	65	0	0	0	0	1	0	0	0	0	1	0	0	0	0	1	0	1	0	0	0	0	13.8	14.9	10.1	5.7	1.19	3.9	1.3	16	136	0
1	57	0	41.66	151	74	#NULL!	#NULL!	1	0	1	0	1	0	0	0	0	0	#NULL!	0	#NULL!	#NULL!	1	#NULL!	#NULL!	0	0	10.5	11.2	7.1	4.2	1.52	2.3	0.8	0	80	0
0	80	0	41.7	146	93	0	0	1	0	1	0	0	0	0	0	0	0	0	0	0	0	1	0	0	0	0	#NULL!	7.3	7.2	4.8	1.36	2.8	1.3	0	30	0
0	52	0	41.86	143	97	#NULL!	#NULL!	1	0	1	0	0	0	0	0	1	1	#NULL!	0	#NULL!	#NULL!	1	#NULL!	#NULL!	0	0	11.4	12.1	8.3	3.4	1.1	1.6	1.5	0	89	0
0	65	0	42.59	119	74	0	#NULL!	1	0	1	0	0	0	0	0	0	0	#NULL!	0	1	#NULL!	#NULL!	#NULL!	1	0	0	9.2	12.2	5.3	10.7	1.22	3.2	2	0	81	1
1	49	0	43.2	114	66	0	0	1	0	1	0	0	0	0	0	0	0	0	0	0	0	0	0	0	0	0	16.7	5.8	7	#NULL!	#NULL!	#NULL!	#NULL!	0	77	0
0	42	0	44.3	170	103	#NULL!	#NULL!	1	0	1	0	0	0	0	0	1	1	#NULL!	0	1	#NULL!	1	#NULL!	1	0	1	7.2	19.9	9.9	5.5	1.19	3.7	1.5	0	137	0
1	55	0	46.63	137	86	#NULL!	#NULL!	1	0	1	0	0	0	0	0	1	0	#NULL!	1	#NULL!	1	#NULL!	#NULL!	#NULL!	0	1	10.4	24.4	11.3	6.2	1.29	4.3	1.5	0	61	0
0	48	0	47.78	140	68	#NULL!	#NULL!	1	0	1	0	1	0	0	0	0	0	#NULL!	0	#NULL!	#NULL!	1	#NULL!	1	0	0	10.9	19	6.2	3.7	1.34	1.9	0.9	3	74	1
0	59	0	47.87	138	82	#NULL!	#NULL!	1	0	1	0	0	0	0	0	0	0	#NULL!	0	#NULL!	#NULL!	1	#NULL!	#NULL!	0	0	8.7	8.8	8.5	#NULL!	#NULL!	#NULL!	#NULL!	15	#NULL!	#NULL!
1	65	0	57	140	60	0	0	1	0	1	0	0	0	0	0	0	0	0	0	0	0	1	0	0	0	0	7.2	9.2	#NULL!	#NULL!	#NULL!	#NULL!	#NULL!	0	15	0
1	65	0	57.3	120	66	0	0	1	0	1	#NULL!	#NULL!	#NULL!	0	0	0	#NULL!	0	#NULL!	1	0	1	0	0	#NULL!	#NULL!	#NULL!	8.9	#NULL!	#NULL!	#NULL!	#NULL!	#NULL!	0	27	0
1	51	0	142	114	55	0	0	1	0	1	0	0	0	0	1	0	0	0	0	0	0	1	0	0	0	0	#NULL!	4.9	6	4.9	1.1	3.3	1.2	0	54	0
1	72	1	#NULL!	#NULL!	#NULL!	#NULL!	#NULL!	#NULL!	0	1	#NULL!	#NULL!	#NULL!	#NULL!	#NULL!	0	#NULL!	#NULL!	#NULL!	#NULL!	#NULL!	#NULL!	#NULL!	#NULL!	#NULL!	#NULL!	#NULL!	12.4	8.2	4.8	0.58	3.3	1.9	23	#NULL!	#NULL!
1	72	1	#NULL!	#NULL!	#NULL!	#NULL!	#NULL!	#NULL!	0	1	0	0	0	0	0	0	0	#NULL!	0	#NULL!	#NULL!	#NULL!	#NULL!	#NULL!	0	0	12.7	10.2	#NULL!	#NULL!	#NULL!	#NULL!	#NULL!	8	26	1
1	78	1	#NULL!	82	54	0	0	0	0	1	0	0	0	0	0	0	0	0	0	0	0	0	0	0	0	0	#NULL!	7.5	5.1	4.6	1.48	2.7	1	26	33	1
1	66	1	#NULL!	137	89	#NULL!	#NULL!	#NULL!	0	1	0	0	0	0	0	0	0	#NULL!	0	#NULL!	#NULL!	1	#NULL!	#NULL!	0	0	8.1	7.2	8.6	3.2	0.93	1.6	1.3	8	6	1
1	91	1	12.9	114	66	#NULL!	#NULL!	#NULL!	0	1	#NULL!	#NULL!	#NULL!	#NULL!	#NULL!	#NULL!	#NULL!	#NULL!	#NULL!	#NULL!	#NULL!	1	#NULL!	1	#NULL!	#NULL!	#NULL!	#NULL!	6.7	4.5	0.75	3	1.5	19	84	0
0	84	1	16	105	65	#NULL!	#NULL!	#NULL!	0	1	#NULL!	#NULL!	#NULL!	#NULL!	#NULL!	#NULL!	#NULL!	#NULL!	#NULL!	#NULL!	#NULL!	#NULL!	#NULL!	#NULL!	#NULL!	#NULL!	5.2	#NULL!	5.6	3.7	0.95	2.4	0.9	0	48	0
1	50	1	17.5	70	47	0	0	0	0	1	0	0	0	0	0	0	0	0	0	0	0	1	0	0	0	0	5.2	20.4	5.8	#NULL!	#NULL!	#NULL!	#NULL!	4	17	1
1	64	1	17.7	125	53	#NULL!	#NULL!	#NULL!	0	1	#NULL!	#NULL!	#NULL!	#NULL!	#NULL!	#NULL!	#NULL!	#NULL!	#NULL!	1	1	1	#NULL!	#NULL!	#NULL!	#NULL!	#NULL!	9.5	6.8	3.4	1.07	1.9	0.9	19	55	1
1	74	1	17.8	110	55	1	0	0	0	1	0	0	0	1	1	0	0	0	0	0	0	1	0	0	0	0	#NULL!	10.1	6.7	5.9	0.98	4	2	2	12	1
1	64	1	17.9	115	63	1	0	0	0	1	#NULL!	#NULL!	#NULL!	0	0	1	1	0	0	0	0	0	0	0	0	0	#NULL!	10	10.4	#NULL!	#NULL!	#NULL!	#NULL!	8	7	0
0	63	1	18	114	78	1	0	0	0	1	0	0	0	0	0	1	0	1	0	1	0	0	0	0	0	0	5.9	5.4	6	8	1.1	6.2	1.5	8	13	1
1	63	1	18.6	111	65	0	0	0	0	1	1	0	#NULL!	0	0	0	0	0	0	0	0	0	0	0	0	0	7.8	5.6	6.2	8	1.11	6.2	1.5	8	13	1
0	59	1	18.67	160	102	#NULL!	#NULL!	#NULL!	0	1	0	0	0	0	0	0	0	0	0	0	0	1	0	0	0	0	13	5.1	8.1	1.8	0.8	0.7	0.7	8	7	1
1	80	1	18.93	141	69	#NULL!	#NULL!	#NULL!	0	1	#NULL!	#NULL!	#NULL!	#NULL!	#NULL!	#NULL!	#NULL!	#NULL!	#NULL!	#NULL!	#NULL!	1	#NULL!	#NULL!	#NULL!	#NULL!	#NULL!	6.9	8.1	6.6	0.83	4.9	2.1	18	#NULL!	#NULL!
0	82	1	19.5	111	176	#NULL!	#NULL!	#NULL!	0	1	0	0	0	0	1	1	0	1	0	0	0	1	0	0	0	0	8.6	5.6	#NULL!	4.4	1.19	2.6	1.2	16	9	0
1	71	1	19.63	127	70	#NULL!	#NULL!	0	0	1	0	0	0	0	0	0	0	#NULL!	0	1	#NULL!	1	#NULL!	#NULL!	0	0	8.7	11.3	7.3	2.2	0.81	0.9	1	8	33	1
1	52	1	19.96	141	64	#NULL!	#NULL!	0	0	1	0	1	0	0	0	0	0	#NULL!	0	#NULL!	#NULL!	1	#NULL!	#NULL!	0	0	9.2	11.4	6.5	4.5	1.15	2.6	1.7	16	36	1
1	58	1	20	118	82	0	0	0	0	1	#NULL!	#NULL!	#NULL!	#NULL!	#NULL!	#NULL!	#NULL!	#NULL!	#NULL!	#NULL!	#NULL!	#NULL!	#NULL!	#NULL!	#NULL!	#NULL!	#NULL!	#NULL!	#NULL!	#NULL!	#NULL!	#NULL!	#NULL!	15	15	1
1	55	1	20	145	80	1	0	0	0	1	0	0	0	0	0	0	0	0	0	0	0	0	0	0	0	0	18.3	26.1	11.1	4.8	1.59	2.3	2	8	10	1
0	53	1	20.02	132	85	#NULL!	#NULL!	0	0	1	0	1	0	0	0	0	0	#NULL!	0	#NULL!	#NULL!	#NULL!	#NULL!	#NULL!	0	0	8.1	13.5	6.9	5.2	1.56	2	3.6	16	39	1
1	54	1	20.7	80	40	0	0	0	0	1	0	0	0	0	0	0	0	0	0	0	0	0	1	1	0	0	10.1	16.1	5.8	#NULL!	#NULL!	#NULL!	#NULL!	4	4	1
0	63	1	20.8	108	55	1	#NULL!	#NULL!	0	1	0	0	0	0	0	0	0	0	0	0	0	0	0	0	0	0	6.3	5.9	#NULL!	#NULL!	#NULL!	#NULL!	#NULL!	8	2	1
1	54	1	20.8	121	83	#NULL!	#NULL!	0	0	1	0	0	0	0	1	1	1	0	0	0	0	1	1	1	0	0	4.9	10.1	5.8	#NULL!	#NULL!	#NULL!	#NULL!	4	16	1
1	69	1	21	114	61	1	0	0	0	1	0	0	0	0	0	0	0	0	0	1	0	0	0	1	0	0	7.4	6.9	7.2	3.9	0.7	2.7	1.1	8	9	0
0	69	1	21.31	150	67	#NULL!	#NULL!	0	0	1	0	1	0	1	0	1	0	1	0	#NULL!	#NULL!	1	#NULL!	1	0	0	12.4	12.7	6.1	7.2	0.97	5.4	1.8	2	63	0
1	88	1	21.38	148	86	0	0	0	0	1	0	0	0	1	1	1	0	1	0	0	0	1	0	1	0	0	9.7	7.4	7	3.2	0.8	2.1	0.8	4	27	0
1	70	1	21.5	66	34	0	0	0	0	1	0	0	0	0	0	0	0	0	0	0	0	1	0	0	0	0	10.2	11.2	6.3	#NULL!	#NULL!	#NULL!	#NULL!	10	27	1
1	62	1	21.6	131	68	#NULL!	#NULL!	#NULL!	0	1	#NULL!	#NULL!	#NULL!	#NULL!	#NULL!	#NULL!	#NULL!	#NULL!	#NULL!	#NULL!	#NULL!	#NULL!	#NULL!	#NULL!	#NULL!	#NULL!	#NULL!	6.1	6.2	#NULL!	#NULL!	#NULL!	#NULL!	16	26	1
1	74	1	21.6	147	81	1	0	0	0	1	0	0	0	0	0	1	0	0	0	0	0	0	0	1	0	0	#NULL!	16.9	6.6	4.3	1.14	1	4.8	16	17	0
1	52	1	21.68	106	72	#NULL!	#NULL!	0	0	1	0	0	0	0	0	0	0	#NULL!	0	#NULL!	#NULL!	#NULL!	#NULL!	#NULL!	0	0	6.2	5.3	6.1	2.7	0.52	1.7	1	4	#NULL!	#NULL!
1	69	1	21.7	106	66	1	1	0	0	1	0	0	0	0	0	1	1	0	0	0	0	1	0	1	0	0	#NULL!	5.9	7.2	3.9	0.73	2.7	1.1	8	10	0
1	55	1	22	118	58	0	0	0	0	1	#NULL!	#NULL!	#NULL!	#NULL!	#NULL!	#NULL!	#NULL!	#NULL!	#NULL!	#NULL!	#NULL!	#NULL!	#NULL!	#NULL!	#NULL!	#NULL!	5.2	9.3	6.1	5.1	0.95	2.8	3.1	20	60	1
1	55	1	22.15	110	60	#NULL!	#NULL!	0	0	1	0	1	0	0	1	0	0	#NULL!	0	#NULL!	#NULL!	1	#NULL!	#NULL!	0	0	10.4	16.8	7	3.3	1.24	1.2	1.8	1	14	0
1	77	1	22.19	120	70	1	0	0	0	1	0	0	0	0	0	1	1	0	0	1	0	0	1	0	0	0	5.2	8.3	7.7	3.8	0.88	2.3	0.5	8	44	0
0	60	1	22.3	176	96	#NULL!	#NULL!	#NULL!	0	1	0	1	0	0	0	0	0	0	0	1	1	1	0	0	0	0	14	12	7	#NULL!	#NULL!	#NULL!	#NULL!	8	3	1
1	77	1	22.3	111	63	#NULL!	#NULL!	0	0	1	#NULL!	#NULL!	#NULL!	0	0	0	0	0	0	0	0	1	0	0	0	0	#NULL!	7.7	9.6	#NULL!	#NULL!	#NULL!	#NULL!	12	148	1
1	71	1	22.36	140	63	#NULL!	#NULL!	0	0	1	0	0	0	0	0	0	0	#NULL!	0	#NULL!	#NULL!	1	#NULL!	#NULL!	0	0	14.9	16.9	6.9	#NULL!	#NULL!	#NULL!	#NULL!	12	37	1
1	59	1	22.6	146	78	0	0	0	0	1	0	0	0	0	0	0	0	#NULL!	0	0	#NULL!	#NULL!	#NULL!	#NULL!	0	0	11.4	13.2	#NULL!	#NULL!	#NULL!	#NULL!	#NULL!	16	45	0
1	54	1	23.42	123	86	#NULL!	#NULL!	0	0	1	0	1	0	0	0	0	0	#NULL!	0	#NULL!	#NULL!	1	#NULL!	#NULL!	0	0	6.1	7.1	6.2	#NULL!	#NULL!	#NULL!	#NULL!	4	25	1
1	81	1	23.56	113	70	#NULL!	#NULL!	#NULL!	0	1	#NULL!	#NULL!	#NULL!	#NULL!	#NULL!	#NULL!	#NULL!	#NULL!	#NULL!	#NULL!	#NULL!	1	#NULL!	#NULL!	#NULL!	#NULL!	#NULL!	9.5	6.5	#NULL!	#NULL!	#NULL!	#NULL!	2	13	1
1	81	1	23.8	100	60	#NULL!	#NULL!	#NULL!	0	1	#NULL!	#NULL!	#NULL!	#NULL!	#NULL!	#NULL!	#NULL!	#NULL!	#NULL!	#NULL!	#NULL!	1	#NULL!	#NULL!	#NULL!	#NULL!	#NULL!	4.9	4.8	#NULL!	#NULL!	#NULL!	#NULL!	19	42	0
1	75	1	23.8	118	70	#NULL!	#NULL!	0	0	1	0	0	0	0	0	0	0	0	0	0	0	0	0	0	0	0	12.7	6.32	6.2	3.7	0.66	2.1	2.2	1	5	1
1	65	1	23.98	143	80	#NULL!	#NULL!	#NULL!	0	1	#NULL!	1	#NULL!	#NULL!	#NULL!	#NULL!	#NULL!	#NULL!	#NULL!	#NULL!	#NULL!	1	#NULL!	#NULL!	#NULL!	#NULL!	#NULL!	7.9	5.8	5.4	1.31	3.4	1.5	16	60	1
1	51	1	24	166	76	1	0	0	0	1	0	0	0	0	0	1	0	1	1	1	0	0	0	0	0	0	5.4	6.7	6.4	#NULL!	#NULL!	#NULL!	#NULL!	8	#NULL!	#NULL!
1	71	1	24	177	98	0	0	0	0	1	0	0	0	0	0	0	0	0	0	0	1	0	0	0	0	0	5.4	10.1	#NULL!	#NULL!	#NULL!	#NULL!	#NULL!	2	11	0
1	57	1	24.02	142	95	#NULL!	#NULL!	0	0	1	0	0	0	0	0	0	0	#NULL!	0	#NULL!	#NULL!	#NULL!	#NULL!	#NULL!	0	0	7.2	12.7	6.5	#NULL!	#NULL!	#NULL!	#NULL!	16	60	0
1	80	1	24.05	125	63	#NULL!	#NULL!	0	0	1	0	0	0	0	0	0	0	#NULL!	0	#NULL!	#NULL!	#NULL!	#NULL!	#NULL!	0	0	8.6	9.2	7.3	#NULL!	#NULL!	#NULL!	#NULL!	7	#NULL!	#NULL!
1	81	1	24.1	153	72	#NULL!	#NULL!	#NULL!	0	1	#NULL!	#NULL!	#NULL!	#NULL!	#NULL!	#NULL!	#NULL!	#NULL!	#NULL!	#NULL!	#NULL!	1	#NULL!	#NULL!	#NULL!	#NULL!	#NULL!	4.5	6.8	4.2	1.07	2.1	2.2	19	195	0
1	69	1	24.25	123	98	#NULL!	#NULL!	#NULL!	0	1	#NULL!	#NULL!	#NULL!	#NULL!	#NULL!	#NULL!	#NULL!	#NULL!	#NULL!	#NULL!	#NULL!	1	#NULL!	#NULL!	#NULL!	#NULL!	#NULL!	#NULL!	#NULL!	#NULL!	#NULL!	#NULL!	#NULL!	10	147	1
0	71	1	24.4	100	51	0	0	0	0	1	0	0	0	0	0	0	0	0	0	0	1	0	0	1	0	0	#NULL!	5.8	#NULL!	#NULL!	#NULL!	#NULL!	#NULL!	2	12	0
1	75	1	24.5	124	54	0	0	0	0	1	0	1	0	0	1	0	0	0	0	0	0	1	0	0	0	0	#NULL!	21.1	8.6	1.9	0.85	0.6	1	2	28	1
0	49	1	24.75	114	71	#NULL!	#NULL!	0	0	1	0	0	0	0	0	0	0	#NULL!	0	#NULL!	#NULL!	#NULL!	#NULL!	#NULL!	0	0	14	18.9	9.1	5.3	1.44	3.2	1.5	13	48	0
1	71	1	24.91	168	76	#NULL!	#NULL!	0	0	1	0	0	0	0	0	1	0	1	0	#NULL!	#NULL!	1	#NULL!	#NULL!	0	0	10	18.5	9	5.3	0.67	3.3	3	16	72	0
1	71	1	25	170	90	1	0	0	0	1	0	0	0	0	0	0	0	0	0	1	0	0	0	0	0	0	8.2	5	7.3	#NULL!	#NULL!	#NULL!	#NULL!	27	108	0
1	64	1	25	152	69	0	0	1	0	1	0	0	0	0	0	0	0	0	0	0	0	1	0	0	0	0	9.2	8.5	7.7	#NULL!	#NULL!	#NULL!	#NULL!	12	9	0
0	51	1	25.2	143	83	0	0	0	0	1	0	0	0	0	0	0	0	0	0	0	0	0	0	0	0	0	#NULL!	6.3	10	#NULL!	#NULL!	#NULL!	#NULL!	27	108	0
1	60	1	25.2	164	97	1	0	0	0	1	0	0	0	0	0	1	1	0	0	0	0	1	0	0	0	0	10.8	9.6	5.8	#NULL!	#NULL!	#NULL!	#NULL!	10	48	0
1	64	1	25.3	130	60	0	0	0	0	1	0	0	0	0	0	1	1	0	0	0	0	1	1	0	0	0	#NULL!	17.8	5.4	#NULL!	#NULL!	#NULL!	#NULL!	12	9	0
0	63	1	25.88	167	99	#NULL!	#NULL!	0	0	1	0	0	0	0	1	0	0	#NULL!	0	#NULL!	#NULL!	1	#NULL!	#NULL!	0	0	8.5	15.2	5.3	#NULL!	#NULL!	#NULL!	#NULL!	12	24	0
1	75	1	26.2	57	34	#NULL!	1	#NULL!	0	1	#NULL!	#NULL!	#NULL!	#NULL!	#NULL!	#NULL!	#NULL!	#NULL!	#NULL!	#NULL!	#NULL!	#NULL!	#NULL!	#NULL!	#NULL!	#NULL!	#NULL!	14.6	6.6	#NULL!	#NULL!	#NULL!	#NULL!	18	38	1
0	54	1	26.4	83	55	#NULL!	#NULL!	0	0	1	0	0	0	0	1	1	1	1	0	0	0	0	0	0	0	0	#NULL!	5.9	6.2	6.1	1.02	3.9	2.5	16	20	1
1	56	1	26.43	165	75	#NULL!	#NULL!	#NULL!	0	1	#NULL!	#NULL!	#NULL!	#NULL!	#NULL!	#NULL!	#NULL!	#NULL!	#NULL!	#NULL!	#NULL!	#NULL!	#NULL!	#NULL!	#NULL!	#NULL!	9	7.7	6.6	5.7	0.92	3.3	3.2	16	198	1
1	61	1	26.61	144	62	#NULL!	#NULL!	0	1	0	0	0	0	0	1	0	0	#NULL!	0	#NULL!	#NULL!	#NULL!	#NULL!	#NULL!	0	0	9.4	11.2	7.2	#NULL!	#NULL!	#NULL!	#NULL!	2	#NULL!	#NULL!
0	78	1	26.8	78	42	1	0	0	0	1	0	0	0	0	0	0	0	0	0	1	0	1	0	0	0	0	#NULL!	4.6	6.1	5.5	0.77	2.9	4	8	13	1
0	72	1	27.2	135	50	#NULL!	#NULL!	0	0	1	0	0	0	0	0	0	0	#NULL!	0	#NULL!	#NULL!	#NULL!	1	#NULL!	0	0	#NULL!	12.3	#NULL!	#NULL!	#NULL!	#NULL!	#NULL!	12	84	0
0	46	1	27.5	121	79	0	0	0	0	1	0	0	0	0	0	0	0	0	0	0	0	0	0	0	0	0	7.8	5.9	#NULL!	#NULL!	#NULL!	#NULL!	#NULL!	16	26	1
1	70	1	27.5	90	56	#NULL!	#NULL!	#NULL!	0	1	#NULL!	#NULL!	#NULL!	1	#NULL!	#NULL!	#NULL!	#NULL!	#NULL!	#NULL!	#NULL!	1	#NULL!	#NULL!	#NULL!	#NULL!	#NULL!	5.8	6.5	5	1.76	2.1	2.3	16	65	1
0	50	1	27.64	136	79	1	0	0	0	1	0	0	0	0	0	0	0	#NULL!	0	#NULL!	#NULL!	1	#NULL!	#NULL!	0	0	14.3	11.9	5.5	5.3	1.31	3.8	0.6	16	28	1
1	71	1	28.03	149	66	#NULL!	#NULL!	0	0	1	0	1	0	0	0	0	0	#NULL!	0	1	#NULL!	1	#NULL!	#NULL!	0	0	13.4	12.1	7.7	5.2	1.82	2.8	1.1	16	84	0
0	46	1	28.1	133	75	0	0	0	0	1	0	0	0	0	0	0	0	0	0	0	0	0	0	0	0	0	#NULL!	10	5.8	5.9	1.32	3.8	1.8	16	30	0
1	85	1	28.15	90	47	#NULL!	#NULL!	#NULL!	0	1	#NULL!	#NULL!	#NULL!	#NULL!	#NULL!	#NULL!	#NULL!	#NULL!	#NULL!	#NULL!	#NULL!	#NULL!	#NULL!	#NULL!	#NULL!	#NULL!	#NULL!	10.1	7.1	5.5	1.38	3.7	0.9	4	2	1
1	67	1	28.58	169	72	#NULL!	#NULL!	0	0	1	0	0	0	0	0	0	0	#NULL!	0	#NULL!	#NULL!	1	#NULL!	#NULL!	0	0	6.4	9.9	6.5	#NULL!	#NULL!	#NULL!	#NULL!	16	51	0
0	49	1	28.69	125	77	#NULL!	#NULL!	0	0	1	0	0	0	0	0	0	0	#NULL!	0	#NULL!	#NULL!	#NULL!	#NULL!	#NULL!	0	0	11.6	12.1	9.2	3.5	1.2	1.9	0.9	16	84	0
1	63	1	28.73	145	86	0	0	0	0	1	0	0	0	0	0	0	0	#NULL!	0	#NULL!	#NULL!	1	#NULL!	#NULL!	0	0	12.2	13.8	7.2	4.9	1.22	3.1	1.2	1	90	0
0	51	1	29.47	130	90	#NULL!	#NULL!	0	0	1	0	1	0	0	0	0	0	#NULL!	0	#NULL!	#NULL!	#NULL!	#NULL!	#NULL!	0	0	13.9	11.4	#NULL!	#NULL!	#NULL!	#NULL!	#NULL!	10	33	0
0	50	1	29.68	120	86	#NULL!	#NULL!	0	1	0	0	0	0	0	0	0	0	#NULL!	0	#NULL!	#NULL!	1	#NULL!	#NULL!	0	0	8.2	12	5.1	4.7	1.26	2.9	1.4	6	69	1
1	78	1	29.9	95	69	0	0	1	0	1	0	0	0	0	0	1	0	#NULL!	1	#NULL!	#NULL!	#NULL!	#NULL!	#NULL!	0	0	4.9	9.1	7.8	#NULL!	#NULL!	#NULL!	#NULL!	16	23	1
0	37	1	30.18	121	85	#NULL!	#NULL!	1	0	1	0	0	0	0	0	1	0	1	0	#NULL!	#NULL!	1	#NULL!	#NULL!	0	0	8.9	9.7	6	3.8	0.68	2.1	2.2	0	#NULL!	#NULL!
0	50	1	30.6	139	87	0	1	1	0	1	0	0	0	0	0	0	0	0	0	0	0	1	0	0	0	0	#NULL!	5.3	5.4	4.9	1.07	3.4	0.8	2	33	0
0	49	1	31.24	147	89	0	0	1	0	1	0	0	0	0	0	0	0	#NULL!	0	#NULL!	#NULL!	1	#NULL!	#NULL!	0	0	10.4	14.5	12.5	#NULL!	#NULL!	#NULL!	#NULL!	16	16	0
1	51	1	31.4	147	85	#NULL!	#NULL!	1	0	1	#NULL!	#NULL!	#NULL!	#NULL!	#NULL!	#NULL!	#NULL!	0	#NULL!	0	0	0	1	0	#NULL!	#NULL!	#NULL!	8.5	4.9	#NULL!	#NULL!	#NULL!	#NULL!	19	50	0
1	57	1	31.48	120	70	#NULL!	#NULL!	1	0	1	0	1	0	0	0	0	0	#NULL!	0	#NULL!	#NULL!	1	#NULL!	#NULL!	0	0	13.3	13.8	6.3	2.7	0.93	1.1	1.6	16	3	1
0	62	1	31.77	151	90	#NULL!	#NULL!	1	0	1	0	0	0	0	0	0	0	#NULL!	0	#NULL!	#NULL!	1	#NULL!	#NULL!	0	0	8.6	11.4	6.9	4.2	1.35	2.6	0.6	16	120	0
0	49	1	32.64	156	88	#NULL!	#NULL!	1	0	1	0	0	0	0	1	0	0	#NULL!	0	#NULL!	#NULL!	1	#NULL!	1	0	0	8.8	11.8	9.9	5.8	1.9	3.2	1.4	16	36	0
1	60	1	34.59	115	75	0	0	1	0	1	0	0	0	0	0	0	0	#NULL!	0	#NULL!	#NULL!	1	#NULL!	#NULL!	0	0	7.9	12.2	7.3	5.9	0.95	4.4	1.2	4	34	0
1	60	1	36.06	137	78	#NULL!	#NULL!	1	0	1	0	1	0	0	0	0	0	#NULL!	0	#NULL!	#NULL!	#NULL!	#NULL!	#NULL!	0	0	14.9	4.2	9.1	3.8	1.35	2.1	0.8	16	22	1
0	75	1	36.61	153	104	#NULL!	#NULL!	1	0	1	0	0	0	0	0	0	0	#NULL!	0	#NULL!	#NULL!	1	#NULL!	#NULL!	0	0	7.4	12.4	7.5	6.6	1.49	4.6	1.3	8	48	1
1	70	1	37.02	135	63	#NULL!	#NULL!	1	0	1	0	0	0	0	0	0	0	#NULL!	0	#NULL!	#NULL!	1	#NULL!	#NULL!	0	0	6.8	9.6	5.9	#NULL!	#NULL!	#NULL!	#NULL!	18	13	1
1	66	1	37.7	208	83	0	0	1	0	1	0	0	0	0	0	0	0	0	0	0	0	0	0	0	0	0	4.3	5.2	10.4	4.7	1.2	2.9	1.3	16	28	1
1	58	1	38.85	146	80	#NULL!	#NULL!	1	0	1	0	0	0	0	0	0	0	#NULL!	0	#NULL!	#NULL!	1	#NULL!	#NULL!	0	0	6.9	12.3	7	3.7	1.23	1.5	2.2	16	74	0
1	68	1	39.19	137	48	#NULL!	#NULL!	1	0	1	0	1	0	1	0	0	0	#NULL!	0	#NULL!	#NULL!	1	#NULL!	#NULL!	0	0	10.9	12.4	8.1	4.2	1.28	2.7	1.2	3	11	1
1	40	1	49.34	54	38	#NULL!	#NULL!	#NULL!	0	1	#NULL!	#NULL!	#NULL!	#NULL!	#NULL!	#NULL!	#NULL!	#NULL!	#NULL!	#NULL!	#NULL!	#NULL!	#NULL!	#NULL!	#NULL!	#NULL!	#NULL!	7.3	6.3	6.5	0.93	4.5	2.3	12	1	1
1	32	1	49.79	162	79	#NULL!	#NULL!	1	0	1	0	1	0	0	0	1	0	1	0	#NULL!	#NULL!	1	#NULL!	#NULL!	0	0	9.8	14.7	9.5	#NULL!	#NULL!	#NULL!	#NULL!	16	#NULL!	#NULL!

## Sheet: Glossary
Groups	0	first diagnosed with Cancer
	1	first diagnosed with DM
Gender	0	Female
	1	Male
Other variables	0	No
	1	Yes
